# Supplementary material for: Revisiting the revisit: added evidence for a social chemosignal in human emotional tears
Source: Cogn Emot. 2016 May 19;31(1):151–7. doi: 10.1080/02699931.2016.1177488 (PMC5215200; doi:10.1080/02699931.2016.1177488)
Supplement: PCEM_1177488_Revised_Supplementary_Material_12-4-16.zip [file pcem_a_1177488_sm7733.zip]

Archive with 6 entries (6 files):
- SuppFile4PV.xlsx
- SuppFile1PV.png
- SuppFile1PV.xlsx
- SuppFile2PV.docx
- SuppFile3PV.docx
- SuppFile4PV.png
