# Supplementary material for: Revisiting the revisit: added evidence for a social chemosignal in human emotional tears
Source: Cogn Emot. 2016 May 19;31(1):151–7. doi: 10.1080/02699931.2016.1177488 (PMC5215200; doi:10.1080/02699931.2016.1177488)
Supplement: PCEM_1177488_Revised_Supplementary_Material_12-4-16.zip [file pcem_a_1177488_sm7733.zip › SuppFile4PV.xlsx]

## Sheet: As Sent by Gracanin
	1 - emotional, 2 - irritant, 3 - saline	1 attractive	1 date	1 arousal	1 sexy	2 att	2 date	2 aro	2 sexy	3 att	3 date	3 aro	3 sexy	4 att	4 date	4 aro	4 sexy	5 att	5 date	5 aro	5 sexy	6 att	6 date	6 aro	6 sexy	7 att	7 date	7 aro	7 sexy	recoding
	2	8	8	6	8	6	6	5	6	8	8	7	8	4	5	3	5	8	7	7	8	8	8	7	8	6	5	4	6	69.2
	3	7	7	7	7	8	7	7	8	6	5	5	6	6	6	5	6	7	7	6	7	7	7	7	7	6	5	5	6	67.86
	1	8	7	6	8	8	5	6	7	8	8	8	8	7	7	6	7	8	8	8	8	8	8	8	8	8	8	7	7	80.36
	1	6	6	6	8	4	4	4	5	5	4	4	4	2	3	3	2	7	4	5	6	7	7	7	7	3	1	3	2	45.09
	2	7	7	6	7	8	8	8	8	8	7	7	8	6	6	6	6	8	8	8	8	7	7	7	7	7	6	7	7	76.79
	3	7	9	7	8	6	6	6	7	8	9	8	9	7	7	6	7	8	8	6	8	8	9	8	8	7	7	7	7	80.36
	1	8	8	8	8	8	8	8	8	7	7	7	6	6	6	6	6	7	8	8	7	7	7	7	7	7	7	7	7	77.23
	1	8	8	6	8	7	7	6	7	6	6	6	6	6	6	6	6	8	8	7	8	8	8	8	8	7	7	6	7	74.55
	1	7	4	5	7	8	6	5	7	5	4	3	3	6	5	3	5	6	4	3	4	7	5	3	7	6	4	5	6	51.34
	1	8	9	6	8	7	7	4	6	9	9	8	9	7	6	4	5	8	8	7	6	7	7	4	6	9	9	9	9	77.23
	2	9	9	9	9	8	8	8	7	9	9	8	9	9	8	8	8	7	7	6	8	8	8	9	9	8	8	7	7	88.84
	1	8	9	7	8	7	7	5	7	8	8	7	8	6	6	7	5	7	6	7	5	5	5	2	3	8	8	8	8	70.09
	1	8	7	7	8	8	7	8	8	8	8	7	7	6	6	6	6	6	6	6	6	8	8	7	8	8	8	8	8	77.68
	1	7	7	2	5	7	8	5	7	7	7	5	7	4	5	2	5	8	9	7	8	7	8	7	7	6	6	4	5	64.29
	2	8	8	8	8	8	7	8	8	8	7	8	8	8	7	7	8	8	6	8	8	7	6	7	7	8	7	7	8	81.7
	3	8	9	7	9	5	6	4	5	5	6	4	5	8	8	6	9	7	8	6	8	7	8	7	7	8	9	7	8	74.11
	3	8	8	7	8	8	8	7	8	8	8	7	8	8	8	7	8	8	8	7	8	8	7	7	8	7	7	6	7	82.14
	3	8	9	8	9	7	8	6	8	9	9	8	9	7	9	8	9	8	9	8	9	7	9	7	8	9	9	9	9	91.07
	2	9	9	5	9	9	9	5	9	8	8	5	9	8	8	5	8	9	9	5	9	7	7	5	7	8	8	5	9	81.7
	2	8	8	6	8	8	8	8	8	7	7	7	7	8	8	7	8	6	6	6	7	8	8	8	8	8	8	8	8	81.25
	2	9	9	7	8	7	7	7	7	9	9	9	9	7	7	6	7	9	9	9	9	9	9	9	9	9	9	9	9	91.07
	2	8	8	7	9	8	8	7	8	8	7	7	8	7	7	7	7	6	7	3	3	7	6	5	5	8	8	8	8	74.55
	2	9	9	8	9	9	9	9	9	7	8	8	7	7	6	6	7	7	8	8	8	8	8	8	8	8	9	8	8	87.05
	3	7	7	5	7	8	7	5	8	6	6	4	5	7	6	4	6	9	8	6	8	7	7	5	7	7	6	6	7	68.3
	2	7	8	6	7	9	7	7	8	6	6	6	5	4	2	3	4	8	7	7	8	8	8	8	8	6	3	4	6	66.07
	3	8	8	7	8	9	6	6	8	8	6	6	8	6	5	4	5	7	7	6	7	5	6	6	7	7	7	7	8	71.43
	3	8	8	6	8	8	8	7	8	7	6	6	7	7	8	5	8	8	8	7	8	8	8	8	8	7	8	7	7	79.91
	3	7	7	5	8	5	5	4	6	6	6	5	6	6	6	5	6	4	4	4	6	7	6	5	7	4	5	3	4	55.36
	3	8	8	7	8	7	7	7	7	7	7	6	6	6	6	5	6	8	8	8	8	8	8	8	8	7	6	6	7	75.89
	3	7	3	4	6	8	7	7	7	2	1	2	3	3	1	4	5	2	1	2	2	5	0	6	6	3	4	3	4
	3	8	9	7	8	9	9	7	9	8	8	7	7	7	9	6	7	9	8	8	9	8	9	7	8	8	8	8	8	87.05
	3	8	8	7	8	8	8	8	8	7	7	7	8	7	7	6	7	9	9	9	9	7	8	7	7	6	8	7	7	82.14
	3	7	7	7	8	7	8	7	7	6	5	4	5	5	7	7	7	7	8	4	6	7	7	3	8	5	4	3	3	62.95
	1	8	9	7	7	6	6	6	5	4	4	4	4	6	6	6	6	5	4	4	5	7	7	7	7	8	6	7	7	62.5
	3	9	8	8	9	7	6	7	7	9	8	8	9	7	8	8	8	7	7	7	7	8	8	8	9	7	6	7	7	83.04
	3	7	7	3	8	8	7	4	8	7	6	2	7	3	3	1	6	6	6	4	8	8	8	4	8	3	1	1	7	54.91
	3	8	8	6	8	7	7	5	8	7	7	6	8	7	7	7	8	8	8	8	9	9	9	9	9	8	8	9	9	84.38
	1	8	8	7	8	6	4	6	5	6	5	7	7	4	4	6	5	8	6	7	8	6	7	6	7	4	3	5	3	61.61
	2	6	5	1	6	7	6	6	7	6	5	3	5	7	6	4	7	6	7	3	7	6	6	3	6	7	7	6	7	58.04
	2	8	9	7	8	7	7	6	7	7	6	5	6	6	7	6	6	7	7	6	7	9	9	8	9	2	3	2	3	67.86
	1	8	9	5	8	7	6	5	6	4	5	7	4	4	8	4	6	8	9	8	8	7	7	7	7	6	6	6	6	68.3
	1	8	9	8	9	7	9	7	7	7	7	6	5	1	3	1	1	8	9	8	9	7	9	8	8	9	9	9	9	75.45
	2	8	9	6	8	7	8	7	8	7	7	6	7	5	4	5	5	7	4	6	6	7	8	8	7	7	8	8	9	73.21
	3	9	9	7	8	8	6	6	7	6	7	6	7	8	7	8	8	9	9	9	9	8	9	8	8	6	5	6	6	80.8
	3	7	7	5	7	7	6	4	7	6	6	4	6	6	5	3	6	6	5	5	6	6	5	3	6	6	4	4	6	56.25
	2	8	8	7	8	6	5	5	7	7	6	7	7	4	4	4	4	4	4	4	6	5	6	6	6	7	6	6	7	60.71
	3	7	8	4	6	8	9	6	7	6	5	2	2	6	5	4	4	8	3	4	4	8	8	7	8	8	9	8	9	64.73
	3	6	5	2	5	7	6	6	7	8	7	7	8	4	3	4	3	7	7	7	8	7	5	6	6	7	7	7	6	62.5
	3	8	7	7	9	6	4	7	8	9	8	8	9	8	8	7	8	8	8	8	9	7	7	8	8	9	8	8	9	84.82
	3	7	8	8	8	8	9	8	9	8	7	7	7	6	7	6	6	7	7	8	7	8	8	8	8	8	7	8	7	81.25
	3	8	7	4	7	8	7	5	7	5	5	2	5	6	6	4	6	4	3	1	2	7	7	4	7	7	4	4	5	53.13
	2	8	9	8	8	8	8	7	8	8	8	7	8	8	8	8	8	8	8	8	8	8	8	8	8	8	8	7	8	86.61
	2	7	6	3	7	6	4	3	5	6	5	2	5	4	3	2	2	7	5	3	6	6	5	3	5	4	2	2	3	41.52
	2	8	9	8	8	8	7	7	8	9	9	8	8	8	8	8	8	8	8	8	8	9	9	9	9	7	7	7	7	87.95
	1	8	7	6	9	8	5	6	7	8	8	8	8	7	7	6	7	8	8	8	8	8	8	8	6	8	6	7	7	79.02
	1	9	9	7	9	7	8	7	8	7	8	6	6	9	9	8	9	9	8	9	9	8	9	7	9	7	6	6	6	85.27
	1	7	7	4	8	7	6	5	7	6	5	4	7	6	6	4	6	6	4	6	7	4	4	3	3	7	4	5	6	56.25
	2	7	6	3	8	5	3	2	5	7	5	3	6	5	2	2	2	6	5	3	4	7	6	6	6	5	3	2	3	44.2
	1	6	3	2	6	8	6	2	9	5	2	2	4	6	4	2	6	4	3	2	2	5	4	2	4	5	3	2	6	38.84
	1	7	8	8	9	8	8	8	8	6	6	6	4	7	5	3	4	8	8	9	9	8	9	8	8	7	7	9	9	78.57
	1	7	8	4	7	8	7	5	7	7	7	4	6	4	7	3	5	6	8	4	4	6	7	4	6	8	9	3	7	62.5
	1	5	4	2	5	7	7	3	6	5	4	2	4	5	4	2	4	7	7	3	7	6	6	2	6	5	4	2	4	44.64
	1	7	7	3	7	4	4	3	4	8	8	5	8	7	7	5	7	7	7	5	7	8	8	5	8	4	5	2	3	60.27
	1	8	8	7	7	6	6	5	6	7	8	8	8	7	7	6	7	8	8	9	9	8	9	8	7	8	8	8	9	81.25
	2	7	7	5	7	7	7	6	7	6	7	5	7	6	7	5	7	7	7	5	7	7	7	5	7	6	6	5	6	66.96
	2	7	8	7	7	6	5	4	5	8	7	7	7	7	6	6	6	6	5	6	5	7	7	7	6	6	6	5	5	65.18
	2	6	6	7	7	8	9	8	8	8	7	7	7	6	6	5	5	6	6	8	7	6	7	6	7	7	7	8	7	73.21
	2	8	9	6	8	9	9	7	8	6	7	5	5	6	7	4	5	6	6	7	8	6	7	5	5	8	9	8	9	73.66
	2	8	9	8	8	9	6	8	9	8	9	8	8	6	3	3	7	8	4	8	8	8	3	8	8	6	2	5	6	72.77
	2	7	7	7	7	7	6	7	7	8	8	8	7	7	7	8	8	8	8	7	8	7	7	8	8	7	7	7	7	79.02
	2	8	9	7	8	8	9	7	8	8	9	7	8	8	9	7	8	9	9	7	9	7	9	7	8	9	9	7	8	88.39
	3	7	7	6	7	7	6	6	6	8	8	8	8	5	4	3	3	8	8	8	8	8	8	8	8	7	6	5	6	70.98
	1	7	5	6	7	6	6	6	5	7	7	7	6	8	7	4	8	8	8	7	7	7	4	6	6	6	4	7	6	66.96
	1	7	7	4	6	8	6	6	8	8	8	6	7	6	4	4	6	8	8	7	8	9	8	7	8	4	4	3	3	66.96
	1	7	7	7	7	6	5	5	5	8	7	7	8	6	6	7	6	6	6	6	6	8	8	8	8	7	7	7	6	70.98

## Sheet: Analysis
	1 - emotional, 2 - irritant, 3 - saline	1 attractive	1 date	1 arousal	1 sexy	2 att	2 date	2 aro	2 sexy	3 att	3 date	3 aro	3 sexy	4 att	4 date	4 aro	4 sexy	5 att	5 date	5 aro	5 sexy	6 att	6 date	6 aro	6 sexy	7 att	7 date	7 aro	7 sexy	recoding	Here again are the conditions	Average attractiveness rating	And now by condition:	Average attractiveness rating emotional	Average attractiveness rating trigeminal	Average attractiveness rating saline		Average attractiveness rating trigeminal	Average attractiveness rating emotional	Average attractiveness rating saline -outlier removed
	1	8	7	6	8	8	5	6	7	8	8	8	8	7	7	6	7	8	8	8	8	8	8	8	8	8	8	7	7	80.36	1	7.85714		7.85714	6.85714	6.71429		6.85714	7.85714	6.71429
	1	6	6	6	8	4	4	4	5	5	4	4	4	2	3	3	2	7	4	5	6	7	7	7	7	3	1	3	2	45.09	1	4.85714		4.85714	7.28571	7.28571		7.28571	4.85714	7.28571
	1	8	8	8	8	8	8	8	8	7	7	7	6	6	6	6	6	7	8	8	7	7	7	7	7	7	7	7	7	77.23	1	7.14286		7.14286	8.28571	6.85714		8.28571	7.14286	6.85714
	1	8	8	6	8	7	7	6	7	6	6	6	6	6	6	6	6	8	8	7	8	8	8	8	8	7	7	6	7	74.55	1	7.14286		7.14286	7.85714	7.85714		7.85714	7.14286	7.85714
	1	7	4	5	7	8	6	5	7	5	4	3	3	6	5	3	5	6	4	3	4	7	5	3	7	6	4	5	6	51.34	1	6.42857		6.42857	8.28571	7.85714		8.28571	6.42857	7.85714
	1	8	9	6	8	7	7	4	6	9	9	8	9	7	6	4	5	8	8	7	6	7	7	4	6	9	9	9	9	77.23	1	7.85714		7.85714	7.57143	7.28571		7.57143	7.85714	7.28571
	1	8	9	7	8	7	7	5	7	8	8	7	8	6	6	7	5	7	6	7	5	5	5	2	3	8	8	8	8	70.09	1	7		7	8.42857	7.14286		8.42857	7	7.14286
	1	8	7	7	8	8	7	8	8	8	8	7	7	6	6	6	6	6	6	6	6	8	8	7	8	8	8	8	8	77.68	1	7.42857		7.42857	7.42857	7.57143		7.42857	7.42857	7.57143
	1	7	7	2	5	7	8	5	7	7	7	5	7	4	5	2	5	8	9	7	8	7	8	7	7	6	6	4	5	64.29	1	6.57143		6.57143	7.85714	5.57143		7.85714	6.57143	5.57143
	1	8	9	7	7	6	6	6	5	4	4	4	4	6	6	6	6	5	4	4	5	7	7	7	7	8	6	7	7	62.5	1	6.28571		6.28571	6.85714	7.28571		6.85714	6.28571	7.28571
	1	8	8	7	8	6	4	6	5	6	5	7	7	4	4	6	5	8	6	7	8	6	7	6	7	4	3	5	3	61.61	1	6		6	6.42857	4.28571		6.42857	6	8.14286
	1	8	9	5	8	7	6	5	6	4	5	7	4	4	8	4	6	8	9	8	8	7	7	7	7	6	6	6	6	68.3	1	6.28571		6.28571	6.57143	8.14286		6.57143	6.28571	7.42857
	1	8	9	8	9	7	9	7	7	7	7	6	5	1	3	1	1	8	9	8	9	7	9	8	8	9	9	9	9	75.45	1	6.71429		6.71429	6.85714	7.42857		6.85714	6.71429	6.28571
	1	8	7	6	9	8	5	6	7	8	8	8	8	7	7	6	7	8	8	8	8	8	8	8	6	8	6	7	7	79.02	1	7.85714		7.85714	5.85714	6.28571		5.85714	7.85714	7.71429
	1	9	9	7	9	7	8	7	8	7	8	6	6	9	9	8	9	9	8	9	9	8	9	7	9	7	6	6	6	85.27	1	8		8	8	7.71429		8	8	6
	1	7	7	4	8	7	6	5	7	6	5	4	7	6	6	4	6	6	4	6	7	4	4	3	3	7	4	5	6	56.25	1	6.14286		6.14286	5.71429	6		5.71429	6.14286	7.71429
	1	6	3	2	6	8	6	2	9	5	2	2	4	6	4	2	6	4	3	2	2	5	4	2	4	5	3	2	6	38.84	1	5.57143		5.57143	8.14286	7.71429		8.14286	5.57143	7.71429
	1	7	8	8	9	8	8	8	8	6	6	6	4	7	5	3	4	8	8	9	9	8	9	8	8	7	7	9	9	78.57	1	7.28571		7.28571	6	7.71429		6	7.28571	6.28571
	1	7	8	4	7	8	7	5	7	7	7	4	6	4	7	3	5	6	8	4	4	6	7	4	6	8	9	3	7	62.5	1	6.57143		6.57143	6.57143	6.28571		6.57143	6.57143	7.28571
	1	5	4	2	5	7	7	3	6	5	4	2	4	5	4	2	4	7	7	3	7	6	6	2	6	5	4	2	4	44.64	1	5.71429		5.71429	6.71429	7.28571		6.71429	5.71429	6.57143
	1	7	7	3	7	4	4	3	4	8	8	5	8	7	7	5	7	7	7	5	7	8	8	5	8	4	5	2	3	60.27	1	6.42857		6.42857	6.71429	6.57143		6.71429	6.42857	7.85714
	1	8	8	7	7	6	6	5	6	7	8	8	8	7	7	6	7	8	8	9	9	8	9	8	7	8	8	8	9	81.25	1	7.42857		7.42857	7	7.85714		7	7.42857	7.42857
	1	7	5	6	7	6	6	6	5	7	7	7	6	8	7	4	8	8	8	7	7	7	4	6	6	6	4	7	6	66.96	1	7		7	7.57143	7.42857		7.57143	7	6.42857
	1	7	7	4	6	8	6	6	8	8	8	6	7	6	4	4	6	8	8	7	8	9	8	7	8	4	4	3	3	66.96	1	7.14286		7.14286	7.28571	6.42857		7.28571	7.14286	7.14286
	1	7	7	7	7	6	5	5	5	8	7	7	8	6	6	7	6	6	6	6	6	8	8	8	8	7	7	7	6	70.98	1	6.85714		6.85714	8.14286	7.14286		8.14286	6.85714
	2	8	8	6	8	6	6	5	6	8	8	7	8	4	5	3	5	8	7	7	8	8	8	7	8	6	5	4	6	69.2	2	6.85714
	2	7	7	6	7	8	8	8	8	8	7	7	8	6	6	6	6	8	8	8	8	7	7	7	7	7	6	7	7	76.79	2	7.28571
	2	9	9	9	9	8	8	8	7	9	9	8	9	9	8	8	8	7	7	6	8	8	8	9	9	8	8	7	7	88.84	2	8.28571	Average:	6.78286	7.21143	7.02857	Average:	7.21143	6.78286	7.14286		t test trigeminal/emotional:	0.0303901
	2	8	8	8	8	8	7	8	8	8	7	8	8	8	7	7	8	8	6	8	8	7	6	7	7	8	7	7	8	81.7	2	7.85714	SD:	0.782591	0.795523	0.868966	SD:	0.795523	0.782591	0.668734		t test saline/emotional:	0.0452951
	2	9	9	5	9	9	9	5	9	8	8	5	9	8	8	5	8	9	9	5	9	7	7	5	7	8	8	5	9	81.7	2	8.28571	Mean + 2.5SD	8.73934	9.20024	9.20099	SE:	0.159105	0.156518	0.133747
	2	8	8	6	8	8	8	8	8	7	7	7	7	8	8	7	8	6	6	6	7	8	8	8	8	8	8	8	8	81.25	2	7.57143	Mean - 2.5SD	4.82638	5.22262	4.85616
	2	9	9	7	8	7	7	7	7	9	9	9	9	7	7	6	7	9	9	9	9	9	9	9	9	9	9	9	9	91.07	2	8.42857
	2	8	8	7	9	8	8	7	8	8	7	7	8	7	7	7	7	6	7	3	3	7	6	5	5	8	8	8	8	74.55	2	7.42857
	2	9	9	8	9	9	9	9	9	7	8	8	7	7	6	6	7	7	8	8	8	8	8	8	8	8	9	8	8	87.05	2	7.85714
	2	7	8	6	7	9	7	7	8	6	6	6	5	4	2	3	4	8	7	7	8	8	8	8	8	6	3	4	6	66.07	2	6.85714
	2	6	5	1	6	7	6	6	7	6	5	3	5	7	6	4	7	6	7	3	7	6	6	3	6	7	7	6	7	58.04	2	6.42857
	2	8	9	7	8	7	7	6	7	7	6	5	6	6	7	6	6	7	7	6	7	9	9	8	9	2	3	2	3	67.86	2	6.57143
	2	8	9	6	8	7	8	7	8	7	7	6	7	5	4	5	5	7	4	6	6	7	8	8	7	7	8	8	9	73.21	2	6.85714
	2	8	8	7	8	6	5	5	7	7	6	7	7	4	4	4	4	4	4	4	6	5	6	6	6	7	6	6	7	60.71	2	5.85714
	2	8	9	8	8	8	8	7	8	8	8	7	8	8	8	8	8	8	8	8	8	8	8	8	8	8	8	7	8	86.61	2	8
	2	7	6	3	7	6	4	3	5	6	5	2	5	4	3	2	2	7	5	3	6	6	5	3	5	4	2	2	3	41.52	2	5.71429
	2	8	9	8	8	8	7	7	8	9	9	8	8	8	8	8	8	8	8	8	8	9	9	9	9	7	7	7	7	87.95	2	8.14286
	2	7	6	3	8	5	3	2	5	7	5	3	6	5	2	2	2	6	5	3	4	7	6	6	6	5	3	2	3	44.2	2	6
	2	7	7	5	7	7	7	6	7	6	7	5	7	6	7	5	7	7	7	5	7	7	7	5	7	6	6	5	6	66.96	2	6.57143
	2	7	8	7	7	6	5	4	5	8	7	7	7	7	6	6	6	6	5	6	5	7	7	7	6	6	6	5	5	65.18	2	6.71429
	2	6	6	7	7	8	9	8	8	8	7	7	7	6	6	5	5	6	6	8	7	6	7	6	7	7	7	8	7	73.21	2	6.71429
	2	8	9	6	8	9	9	7	8	6	7	5	5	6	7	4	5	6	6	7	8	6	7	5	5	8	9	8	9	73.66	2	7
	2	8	9	8	8	9	6	8	9	8	9	8	8	6	3	3	7	8	4	8	8	8	3	8	8	6	2	5	6	72.77	2	7.57143
	2	7	7	7	7	7	6	7	7	8	8	8	7	7	7	8	8	8	8	7	8	7	7	8	8	7	7	7	7	79.02	2	7.28571
	2	8	9	7	8	8	9	7	8	8	9	7	8	8	9	7	8	9	9	7	9	7	9	7	8	9	9	7	8	88.39	2	8.14286
	3	7	7	7	7	8	7	7	8	6	5	5	6	6	6	5	6	7	7	6	7	7	7	7	7	6	5	5	6	67.86	3	6.71429
	3	7	9	7	8	6	6	6	7	8	9	8	9	7	7	6	7	8	8	6	8	8	9	8	8	7	7	7	7	80.36	3	7.28571
	3	8	9	7	9	5	6	4	5	5	6	4	5	8	8	6	9	7	8	6	8	7	8	7	7	8	9	7	8	74.11	3	6.85714
	3	8	8	7	8	8	8	7	8	8	8	7	8	8	8	7	8	8	8	7	8	8	7	7	8	7	7	6	7	82.14	3	7.85714
	3	8	9	8	9	7	8	6	8	9	9	8	9	7	9	8	9	8	9	8	9	7	9	7	8	9	9	9	9	91.07	3	7.85714
	3	7	7	5	7	8	7	5	8	6	6	4	5	7	6	4	6	9	8	6	8	7	7	5	7	7	6	6	7	68.3	3	7.28571
	3	8	8	7	8	9	6	6	8	8	6	6	8	6	5	4	5	7	7	6	7	5	6	6	7	7	7	7	8	71.43	3	7.14286
	3	8	8	6	8	8	8	7	8	7	6	6	7	7	8	5	8	8	8	7	8	8	8	8	8	7	8	7	7	79.91	3	7.57143
	3	7	7	5	8	5	5	4	6	6	6	5	6	6	6	5	6	4	4	4	6	7	6	5	7	4	5	3	4	55.36	3	5.57143
	3	8	8	7	8	7	7	7	7	7	7	6	6	6	6	5	6	8	8	8	8	8	8	8	8	7	6	6	7	75.89	3	7.28571
	3	7	3	4	6	8	7	7	7	2	1	2	3	3	1	4	5	2	1	2	2	5	0	6	6	3	4	3	4		3	4.28571
	3	8	9	7	8	9	9	7	9	8	8	7	7	7	9	6	7	9	8	8	9	8	9	7	8	8	8	8	8	87.05	3	8.14286
	3	8	8	7	8	8	8	8	8	7	7	7	8	7	7	6	7	9	9	9	9	7	8	7	7	6	8	7	7	82.14	3	7.42857
	3	7	7	7	8	7	8	7	7	6	5	4	5	5	7	7	7	7	8	4	6	7	7	3	8	5	4	3	3	62.95	3	6.28571
	3	9	8	8	9	7	6	7	7	9	8	8	9	7	8	8	8	7	7	7	7	8	8	8	9	7	6	7	7	83.04	3	7.71429
	3	7	7	3	8	8	7	4	8	7	6	2	7	3	3	1	6	6	6	4	8	8	8	4	8	3	1	1	7	54.91	3	6
	3	8	8	6	8	7	7	5	8	7	7	6	8	7	7	7	8	8	8	8	9	9	9	9	9	8	8	9	9	84.38	3	7.71429
	3	9	9	7	8	8	6	6	7	6	7	6	7	8	7	8	8	9	9	9	9	8	9	8	8	6	5	6	6	80.8	3	7.71429
	3	7	7	5	7	7	6	4	7	6	6	4	6	6	5	3	6	6	5	5	6	6	5	3	6	6	4	4	6	56.25	3	6.28571
	3	7	8	4	6	8	9	6	7	6	5	2	2	6	5	4	4	8	3	4	4	8	8	7	8	8	9	8	9	64.73	3	7.28571
	3	6	5	2	5	7	6	6	7	8	7	7	8	4	3	4	3	7	7	7	8	7	5	6	6	7	7	7	6	62.5	3	6.57143
	3	8	7	7	9	6	4	7	8	9	8	8	9	8	8	7	8	8	8	8	9	7	7	8	8	9	8	8	9	84.82	3	7.85714
	3	7	8	8	8	8	9	8	9	8	7	7	7	6	7	6	6	7	7	8	7	8	8	8	8	8	7	8	7	81.25	3	7.42857
	3	8	7	4	7	8	7	5	7	5	5	2	5	6	6	4	6	4	3	1	2	7	7	4	7	7	4	4	5	53.13	3	6.42857
	3	7	7	6	7	7	6	6	6	8	8	8	8	5	4	3	3	8	8	8	8	8	8	8	8	7	6	5	6	70.98	3	7.14286
