# Supplementary material for: Revisiting the revisit: added evidence for a social chemosignal in human emotional tears
Source: Cogn Emot. 2016 May 19;31(1):151–7. doi: 10.1080/02699931.2016.1177488 (PMC5215200; doi:10.1080/02699931.2016.1177488)
Supplement: PCEM_1177488_Revised_Supplementary_Material_12-4-16.zip [file pcem_a_1177488_sm7733.zip › SuppFile1PV.xlsx]

## Sheet: Sheet1
Face#/subject	lp	ngs	gl	ts	ar	is	da*	lh	nc	ns	ks	AM	ar	el	ma	avergae			Subject#	Average Gračanin	Avergae Gelstein
1	80	65	40	70	20	60	18.75	55	50	55	50	90	40	40	62	53.05		1	1	69.2222	33.2778
2	30	70	30	50	80	45	12.5	23	30	60	60	40	75	92	50	49.8333			2	72.5	48.6111
3	75	68	70	60	85	60	25	84	60	60	70	50	25	60	45	59.8		2	3	71.6667	44
4	33	45	1	50	35	25	6.25	10	20	40	40	20	15	90	10	29.35			4	59.1667	23.1111
5	65	84	70	70	45	55	6.25	50	45	75	40	75	30	50	55	54.35		3	5	59.7222	48.8889
6	33	72	20	50	60	55	12.5	45	10	35	35	40	30	60	20	38.5			6	66.3889	34.7222
7	55	75	40	50	50	70	18.75	73	20	50	70	45	35	68	75	52.9833		4	7	46.875	12.5
8	30	38	30	40	40	50	31.25	40	15	40	40	45	30	35	40	36.2833			8	67.8333	26
9	72	77	70	70	65	50	12.5	44	55	55	50	40	35	63	35	52.9		5	9	43.6111	19.7222
10	40	28	30	50	50	30	37.5	30	30	30	35	65	25	18	5	33.5667			10	62.7778	36.9444
11	63	45	30	40	40	60	62.5	35	25	50	30	80	25	85	30	46.7		6	11	58.8889	44.4444
12	45	47	80	30	75	30	6.25	11	40	40	40	70	15	15	0	36.2833			12	61.1111	46.2222
13	83	76	70	80	70	70	68.75	75	55	70	65	65	40	91	60	69.25		7	13	37.2222	24.4444
14	51	62	60	20	65	30	6.25	25	10	30	55	20	25	25	15	33.2833			14	64.8333	33.2222
15	78	82	70	85	85	80	93.75	65	50	60	65	90	45	90	95	75.5833		8	15	68.1667	17.2222
16	25	70	80	30	55	40	25	45	25	35	40	55	35	45	30	42.3333
17	70	84	80	40	60	80	100	85	35	75	50	75	35	55	95	67.9333		9
18	30	17	1	10	20	40	6.25	14	10	35	30	55	25	10	10	20.8833
19	90	80	90	80	85	80	81.25	85	60	70	80	80	35	75	90	77.4167		10
20	53	55	60	50	60	50	18.75	23	15	55	40	75	35	95	60	49.65
21	90	86	90	60	90	70	75	83	50	70	70	45	40	97	85	73.4		11
22	45	78	70	10	65	30	18.75	33	35	45	65	67	20	30	10	41.45			Mean	60.6657	32.8889
23	69	80	70	50	80	70	43.75	82	30	75	70	25	45	33	90	60.85		12	SD	10.4664	11.9729
24	20	60	10	1	40	30	6.25	17	20	40	55	15	10	5	5	22.2833
25	75	80	90	60	40	60	50	67	75	60	45	55	40	95	80	64.8		13	1sd diff		44.8618
26	15	25	90	1	20	30	6.25	13	15	35	40	45	20	15	0	24.6833			1sd diff		20.916
27	37	45	80	30	40	60	12.5	62	20	50	40	30	15	15	65	40.1	WITHIN DIST	14
28	34	35	70	1	10	30	6.25	7	20	30	35	60	10	20	5	24.8833
29	70	80	90	50	35	70	56.25	78	50	70	70	35	60	70	45	61.95		15
30	25	30	10	1	50	20	6.25	17	10	25	35	25	25	5	0	18.95
31	35	35	80	30	35	60	12.5	58	30	45	60	70	35	40	75	46.7		16
32	37	38	40	20	60	40	6.25	42	15	35	40	30	20	20	15	30.55
33	47	78	70	60	80	70	87.5	67	30	65	55	80	40	80	85	66.3		17
34	20	70	80	1	55	20	6.25	32	20	30	70	55	10	15	25	33.95
35	92	85	90	80	70	70	18.75	73	45	75	80	70	50	60	60	67.9167		18
36	33	35	30	1	40	30	6.25	41	15	25	45	50	15	3	10	25.2833
Average Gračanin	69.2222	72.5	71.6667	59.1667	59.7222	66.3889	46.875	67.8333	43.6111	62.7778	58.8889	61.1111	37.2222	64.8333	68.1667
Avergae Gelstein	33.2778	48.6111	44	23.1111	48.8889	34.7222	12.5	26	19.7222	36.9444	44.4444	46.2222	24.4444	33.2222	17.2222
